# Supplementary material for: Sequence variation, common tissue expression patterns and learning models: a genome-wide survey of vertebrate ribosomal proteins
Source: NAR Genom Bioinform. 2020 Nov 6;2(4):lqaa088. doi: 10.1093/nargab/lqaa088 (PMC7671327; doi:10.1093/nargab/lqaa088)
Supplement: lqaa088_Supplemental_Files [file lqaa088_supplemental_files.zip]

Archive with 3 entries (3 files):
- Supplementary Figure S6.html
- Supplementary Figure S7.html
- Supplementary_Data_revised_v2.docx
